# Supplementary material for: Genome-Wide Identification and Analysis of CC-NBS-LRR Family in Response to Downy Mildew and Black Rot in Chinese Cabbage
Source: Int J Mol Sci. 2021 Apr 20;22(8):4266. doi: 10.3390/ijms22084266 (PMC8074028; doi:10.3390/ijms22084266)
Supplement: Supplementary file 1 [file ijms-22-04266-s001.zip]

Archive with 1 entries (1 files):
- ijms-1145046-supplementary.pdf
